# Supplementary material for: Social support and fear-inhibition: an examination of underlying neural mechanisms
Source: Soc Cogn Affect Neurosci. 2024 Jan 12;19(1):nsae002. doi: 10.1093/scan/nsae002 (PMC10868130; doi:10.1093/scan/nsae002)
Supplement: nsae002_Supp [file nsae002_supp.zip]

Archive with 1 entries (1 files):
- SAS_Supplemental_Information-Final-with_figures.docx
